# Supplementary material for: Application of MCMC-Based Bayesian Modeling for Genetic Evolutionary and Dynamic Change Analysis of Zika Virus
Source: Front Genet. 2020 Jan 10;10:1319. doi: 10.3389/fgene.2019.01319 (PMC6967594; doi:10.3389/fgene.2019.01319)
Supplement: Table S1 — List of the 108 complete NS5 sequences of ZIKV strains available from GenBank that were selected to generate the ZIKV MCC (XLSX 12kb). [file Table_1.xlsx]

## Sheet: Sheet1
GenBank	Countries	Year
DQ859059	Uganda	2010
KU321639	Brazil	2015
KU509998	Haiti Asian	2014
KU744693	Venezuela	2016
KU820897	USA	2016
KU866423	China	2016
KU922923	Mexico	2016
KU922960	Mexico	2016
KU926309	Brazil	2016
KU926310	Brazil	2017
KU955595	African	1984
KU963573	Uganda	1947
KU963574	Nigeria	1968
KX087101	Puerto Rico	2015
KX087102	USA	2015
KX156774	Panama	2015
KX156775	Panama	2015
KX156776	Panama	2015
KX197192	Brazil	2015
KX198134	Senegal	1984
KX198135	Panama	2016
KX369547	French Polynesia	2013
KX446950	Mexico	2016
KX446951	Mexico	2016
KX601166	Senegal	1984
KX601167	Malaysia	1966
KX601168	Puerto Rico	2015
KX601169	Uganda	1947
KX694532	Thailand	2013
KX694533	Malaysia	1966
KX694534	Honduras	2015
KX702400	Venezuelan	2016
KX827268	USA	2016
KY014295	USA	2016
KY014296	Brazil	2016
KY014297	Brazil	2016
KY014298	USA	2016
KY014299	USA	2016
KY014300	Dominican Republic	2016
KY014302	Dominican Republic	2016
KY014303	Dominican Republic	2016
KY014304	Dominican Republic	2016
KY014305	Dominican Republic	2016
KY014306	Honduras	2016
KY014307	Brazil	2016
KY014309	USA	2016
KY014310	Honduras	2016
KY014312	Honduras	2016
KY014314	Dominican Republic	2016
KY014315	Honduras	2016
KY014316	USA	2016
KY014317	Brazil	2016
KY014318	Dominican Republic	2016
KY014319	Honduras	2016
KY014320	Brazil	2016
KY014321	Dominican Republic	2016
KY014322	USA	2016
KY014323	USA	2016
KY014324	USA	2016
KY014325	USA	2016
KY014327	Honduras	2016
KY272991	Brazil	2016
KY348860	Senegal	1984
KY631492	Brazil	2016
KY648934	Mexico	2016
KY765317	Nicaragua	2016
KY765318	Nicaragua	2016
KY765320	Nicaragua	2016
KY765321	Nicaragua	2016
KY765322	Nicaragua	2016
KY765323	Nicaragua	2016
KY765324	Nicaragua	2016
KY765325	Nicaragua	2016
KY765326	Nicaragua	2016
KY765327	Nicaragua	2016
KY785410	Brazil	2016
KY785415	Dominican Republic	2016
KY785418	Honduras	2016
KY785419	Jamaica	2016
KY785420	Dominican Republic	2016
KY785422	USA	2016
KY785423	Dominican Republic	2016
KY785426	Brazil	2016
KY785427	Brazil	2016
KY785435	USA	2016
KY785441	Dominican Republic	2016
KY785442	Honduras	2016
KY785445	USA	2016
KY785448	Honduras	2016
KY785450	Brazil	2016
KY785452	Honduras	2016
KY785453	USA	2016
KY785455	Brazil	2016
KY785459	USA	2016
KY785464	Puerto Rico	2016
KY785465	Dominican Republic: Distrito Nacional	2016
KY785466	Colombia	2016
KY785468	USA	2016
KY785469	Colombia	2016
KY785472	USA	2016
KY785473	Dominican Republic	2016
KY785475	Dominican Republic: Distrito Nacional	2016
KY785476	Dominican Republic: Distrito Nacional	2016
KY785479	Brazil: Rio de Janeiro	2016
KY785480	Brazil: Rio de Janeiro	2016
KY785484	Dominican Republic	2016
MF438286	Cuba	2017
NC_012532	Uganda	2007
